# Supplementary material for: Unveiling the Polypharmacological Potency of FDA-Approved Rebamipide for Alzheimer’s Disease
Source: Pharmaceuticals (Basel). 2025 May 22;18(6):772. doi: 10.3390/ph18060772 (PMC12196254; doi:10.3390/ph18060772)
Supplement: Supplementary file 1 [file pharmaceuticals-18-00772-s001.zip]

Archive with 1 entries (1 files):
- pharmaceuticals-3560907-supplementary.pdf
